# Supplementary material for: Higher Serum Total Cholesterol to High-Density Lipoprotein Cholesterol Ratio Is Associated with Increased Mortality among Incident Peritoneal Dialysis Patients
Source: Nutrients. 2021 Dec 29;14(1):144. doi: 10.3390/nu14010144 (PMC8746736; doi:10.3390/nu14010144)
Supplement: Supplementary file 1 [file nutrients-14-00144-s001.zip]

Archive with 1 entries (1 files):
- nutrients-1475510-supplementary.pdf
